# Supplementary material for: Epidemiology of Staphylococcus pseudintermedius in cats in Poland
Source: Sci Rep. 2021 Sep 23;11:18898. doi: 10.1038/s41598-021-97976-z (PMC8460698; doi:10.1038/s41598-021-97976-z)
Supplement: Supplementary file 2 — Supplementary Information 2. [file 41598_2021_97976_MOESM2_ESM.xlt]

## Sheet: Sheet1
ISOLATE INFORMATION						THE CATS' PHYSICAL ATTRIBUTES					RESULTS			HOUSEHOLD INFORMATION
ID	ID GenBank	ID PCM	MALDI-TOF SCORE	PubMLST ID	ST	Health status	Housing	Breed	Age [months]	Sex	Origin site	Symptoms	Antibiotic resistance	The number of household members	Previous hospitalosation of the owner	The medical occupation of the owner	Staphylococcus confirmation in the household member (humans or animals) during the previous year	Antimicrobial treatment of the cat under investigation during the previous year	The number of dogs kept in the household	Antimicrobial treatment of the other animals in the household during the previous year
S31	MK681221.1	3076	2.341			helthy	registered cattery	norvegian forest	45	male	skin		blaZ; ermB	3	no	no	no	yes	3	yes
N42	MK447569.1	3080	2.303	2149	1883	helthy	registered cattery	norvegian forest	60	female	nares		P; E; CD; TET; KAN / blaZ; ermB; tet(K); tet(M); fusB	2	yes	yes	no	no	8	no
O49	MK447579.1	3090	2.08	2370	2045	helthy	registered cattery	norvegian forest	60	female	conjunctival sacs		STR; E; CD; TET; KAN; AMP / blaZ; ermB; tet(K); tet(M); aph*	2	yes	yes	no	no	8	no
O139	MK447581.1	3092	2.147	2339	2047	helthy	single feline	crossbreed	132	male	conjunctival sacs		P; STR; E; CD; C; KAN; AMP / blaZ; ermB; tet(L); tet(K); tet(M); fusB, aph*	4	no	no	no	yes	n/a	n/a
O153	MK447582.1	3093	2.285	2150	1884	helthy	registered cattery	persian	54	female	conjunctival sacs		P; STR; E; CD; C; KAN; AMP / mecA; blaZ; ermB; tet(L); tet(K); tet(M)	3	no	no	no	no	1	yes
O255	MK447583.1	3094	2.239			helthy	single feline	crossbreed	10	male	conjunctival sacs		TET; AMP / blaZ; tet(L); tet(M); fusB	2	no	no	no	no	n/a	n/a
S270	MK447593.1	3104	2.148			helthy	single feline	british shorthair	30	male	skin		STR; E; CD; C; KAN; AMP / blaZ; ermB; tet(L); tet(M)	3	yes	no	no	yes	n/a	n/a
P296	MK447589.1	3100	2.025			helthy	registered cattery	main coon	36	male	anus		TMP; SXT; AMP / blaZ; ermB; tet(L); tet(M); fusB; aph*	2	no	yes	no	no	3	yes
N300	MK447571.1	3082	2.063			helthy	registered cattery	main coon	10	male	nares		TET; AMP; AUG / blaZ; tet(L); tet(M)	2	no	yes	no	no	3	yes
N374	MK447572.1	3083	2.086	2343	71	helthy	single feline	british shorthair	8	male	nares		OX; P; STR; E; CD; GEN; TOB; CIP; MAR; TMP; SXT; KAN; AMP; AUG / mecA; blaZ; ermB; tet(K); aph*	1	no	yes	no	no	n/a	n/a
P419	MK447590.1	3101	2149	2348	2050	helthy	multiple feline	crossbreed	19	male	anus		STR; E; CD; TET; C; KAN; AMP / blaZ; tet(L); tet(K); tet(M)	2	no	yes	no	no	4	no
O449	MK447584.1	3095	2.291			helthy	single feline	crossbreed	163	female	conjunctival sacs		tet(L)	4	no	yes	yes	yes	n/a	n/a
S450	MK681220.1	3075	2.211			helthy	single feline	crossbreed	3	male	skin		tet(L); tet(K)	3	yes	no	no	no	n/a	n/a
N450	MK447573.1	3084	2.188			helthy	single feline	crossbreed	3	male	nares		tet(L)	3	yes	no	no	no	n/a	n/a
O450	MK447585.1	3096	2.145			helthy	single feline	crossbreed	3	male	conjunctival sacs		blaZ; tet(L)	3	yes	no	no	no	n/a	n/a
N459	MK447574.1	3085	2.262	2334	2043	helthy	multiple feline	crossbreed	24	male	nares		E; CD; C; KAN; AMP / blaZ; ermB; tet(L); tet(M)	2	no	no	no	no	n/a	n/a
N470	MK447575.1	3086	2.056			helthy	multiple feline	crossbreed	12	male	nares		AMP; AUG / blaZ; ermB; tet(K); tet(M); fusB; aph*	2	no	yes	no	no	3	yes
N09D	MK681217.1	3072	2.055	2335	2043	helthy	feral cats	crossbreed	8	female	nares		STR; E; CD; TET; C; KAN; AMP / blaZ; ermB; tet(M)	n/a	n/a	n/a	n/a	n/a	n/a	n/a
N16D	MK447568.1	3079	2.231	2350	2052	helthy	feral cats	crossbreed	6	female	nares		AMP / blaZ; tet(M)	n/a	n/a	n/a	n/a	n/a	n/a	n/a
O25D	MK681223.1	3078	2.152	2371	2071	helthy	feral cats	crossbreed	12	female	conjunctival sacs		AMP / blaZ; tet(M); fusB; aph*	n/a	n/a	n/a	n/a	n/a	n/a	n/a
N49D	MK447570.1	3091	2.209	2333	2042	helthy	feral cats	crossbreed	12	male	nares		TET; MUP; AMP / blaZ; tetK; tet(M)	n/a	n/a	n/a	n/a	n/a	n/a	n/a
O49D	MK447580.1	3081	2.395	2369	531	helthy	feral cats	crossbreed	12	male	conjunctival sacs		P; TET; AMP / blaZ; tet(M)	n/a	n/a	n/a	n/a	n/a	n/a	n/a
P522	MK447591.1	3102	2.014	2346	551	sick	single feline	crossbreed	24	male	anus	conjunctivitis; sneezing	OX; P; STR; E; CD; GEN; TOB; CIP; MAR; TMP; SXT; KAN; AMP; AUG / mecA; blaZ; ermB; tet(L); tet(K); tet(M); fusB; aph*	2	no	no	no	no	n/a	n/a
S531	MK681219.1	3074	2.075	2337	2046	sick	multiple feline	crossbreed	2	male	skin	conjunctivitis; sneezing	tet(L); tet(K); fusB	5	no	yes	no	yes	3	no
O531	MK447586.1	3097	2.13	2342	2044	sick	multiple feline	crossbreed	2	male	conjunctival sacs	conjunctivitis; sneezing	OX; P / tet(L)	5	no	yes	no	yes	3	no
N533_1	MK447576.1	3087	2.037	2345	551	sick	multiple feline	crossbreed	36	female	nares	sneezing	OX; P; STR; E; CD; GEN; TOB; CIP; MAR; SMX; TMP; SXT; KAN; AMP / blaZ; ermB; tet(K); tet(M); fusB; aph*	5	no	yes	no	yes	3	yes
O533_1	MZ488275	3106	2.028	2340	551	sick	multiple feline	crossbreed	36	female	conjunctival sacs	sneezing	OX; P; STR; E; CD; GEN; TOB; CIP; MAR; SMX; TMP; SXT; KAN; AMP; AUG / mecA; blaZ; ermB; tet(K); tet(M); aph*	5	no	yes	no	yes	3	yes
O538_2	MK447587.1	3098	2.158	2344	71	sick	multiple feline	crossbreed	134	female	conjunctival sacs	conjunctivitis	OX; P; STR; E; CD; GEN; CIP; MAR; TMP; SXT; KAN; AMP; AUG / blaZ; ermB; tet(K); aph*	2	no	no	no	yes	2	yes
S543	MK447594.1	3105	2.184	2351	2053	sick	single feline	devon rex	7	male	skin	wound infection	AMP / blaZ; tet(K); fusB	2	no	no	no	no	n/a	n/a
SR543	MK681218.1	3073	2.251	2362	2063	sick	single feline	devon rex	7	male	wound	wound infection	P; AMP / blaZ; tet(K)	2	no	no	no	no	n/a	n/a
N559	MK447577.1	3088	2.167	2341	551	sick	multiple feline	crossbreed	4	female	nares	conjunctivitis; sneezing	OX; P; STR; E; CD; GEN; TOB; CIP; MAR; TMP; SXT; AMP / mecA; blaZ; ermB; tet(K); tet(M); aph*	4	no	yes	no	yes	n/a	n/a
O564	MK447588.1	3099	2.048	2360	2062	sick	multiple feline	crossbreed	30	male	conjunctival sacs	conjunctivitis	AMP / blaZ; fusB	4	no	yes	no	yes	n/a	n/a
N564	MK447578.1	3089	2.221	2361	2062	sick	multiple feline	crossbreed	30	male	nares	conjunctivitis	E; CD; AMP / blaZ; fusB	4	no	yes	no	yes	n/a	n/a
P564	MK447592.1	3103	2.006	2338	2048	sick	multiple feline	crossbreed	30	male	anus	conjunctivitis	P; AMP / blaZ	4	no	yes	no	yes	n/a	n/a
P576	MK681222.1	3077	2.26	2349	2051	sick	multiple feline	crossbreed	36	female	anus	conjunctivitis; sneezing	P; CD; AMP / blaZ	2	no	no	no	no	n/a	n/a
Legend: OX - oxacillin; P - penicillin; AUG - amoxicillin-clavulanate; AMP - ampicilin; STR - streptogramin; E - erythromycin; CD - clindamycin; TET - tetracycline; MUP - mupirocin; GEN - gentamicin; TOB - tobramycin; CIP - ciprofloxacin; MAR - marbofloxacin; C - chloramphenicol; SMX - sulfmethoxazole; TMP - trimethoprim; STX - trimethoprim/sulfmethoxazole; KAN - kanamycin. n/a - not applicable
